# Supplementary material for: Preverbal infants expect agents exhibiting counterintuitive capacities to gain access to contested resources
Source: Sci Rep. 2021 May 25;11:10884. doi: 10.1038/s41598-021-89821-0 (PMC8149634; doi:10.1038/s41598-021-89821-0)
Supplement: Supplementary file 14 — Supplementary Information 2. [file 41598_2021_89821_MOESM14_ESM.xlsx]

## Sheet: Sheet1
Exp	Domain	LT-Intuitive/Inefficient	LT-Counterintuitive/Efficient	LN-Intuitive/Inefficient	LN-Counterintuitive/Efficient	SocialLook-Intuitive/Inefficient	SocialLookSuper-Counterintuitive/Efficient	Day	Month	Gender	first	stimuli
E	support	26.983	11.283	3.29522	2.42333	0	2	373	12	F	nature	3
E	support	21.383	15.85	3.06261	2.76317	1	1	453	14	F	super	4
E	support	34.65	36.8	3.5453	3.6055	0	0	496	16	F	nature	5
E	support	7.667	10.417	2.03688	2.34341	0	0	473	15	F	super	6
E	support	10.217	25.383	2.32402	3.23409	1	1	426	14	F	super	7
E	support	10.767	8.05	2.37645	2.08567	0	0	427	14	F	super	9
E	support	13.083	12.617	2.57134	2.53502	0	1	361	11	M	nature	10
E	support	16.833	11.767	2.82336	2.46527	2	2	370	12	F	nature	11
E	support	36.5	19.3	3.59731	2.96011	0	2	423	13	F	super	12
E	support	47.117	9.8	3.85263	2.28238	0	0	404	13	M	nature	13
E	support	10.717	10.15	2.3718	2.31747	0	1	379	12	M	super	14
E	support	48.983	15.467	3.89148	2.73869	1	2	466	15	M	super	15
E	support	22.7	22.55	3.12236	3.11574	0	0	482	15	M	nature	16
E	support	30.083	16.2	3.40397	2.78501	0	3	351	11	F	super	1
E	support	13.467	19.933	2.60022	2.99239	0	0	417	13	F	super	4
E	support	14.9	11.517	2.70136	2.4438	1	0	450	14	F	super	7
E	support	14.95	6.35	2.70471	1.84845	0	1	425	13	F	nature	8
E	support	31.4	12.667	3.44681	2.53897	0	0	482	15	F	super	9
E	support	26.05	18.483	3.26002	2.91687	0	0	414	13	F	nature	10
E	support	9.217	21.017	2.22101	3.04532	0	0	474	15	M	nature	11
E	support	6.8	5.2	1.91692	1.64866	0	0	374	12	M	super	12
E	support	27.817	32.017	3.32564	3.46626	0	0	430	14	M	nature	13
E	support	51.983	6.45	3.95092	1.86408	0	1	367	12	M	nature	2
E	support	16.517	18.15	2.80437	2.89867	0	0	457	15	F	nature	2
C	support	11.867	26.05	2.47373	3.26002	0	0	474	15	M	super	1
C	support	1.033	13.25	0.0327898	2.584	1	0	420	13	F	nature	3
C	support	22.483	17.4	3.11277	2.85647	0	0	418	13	M	nature	5
C	support	13.567	52.733	2.60762	3.96525	0	0	461	15	M	super	7
C	support	9.517	12.567	2.25304	2.53105	0	0	492	16	F	nature	8
C	support	24.65	24.983	3.20478	3.21821	0	0	491	16	F	super	9
C	support	11.55	10.35	2.44669	2.33699	0	0	400	13	M	nature	10
C	support	18.583	6.367	2.92227	1.85108	0	2	447	14	M	super	12
C	support	25.45	13.867	3.23672	2.62949	0	0	381	12	M	nature	13
C	support	13.717	16.017	2.61861	2.77363	0	0	420	13	F	super	14
C	support	8.483	7.283	2.1381	1.98559	0	0	377	12	F	super	15
C	support	16.85	12.233	2.82435	2.50416	1	0	465	15	M	super	1
C	support	31.617	10.517	3.45368	2.35296	1	0	496	16	F	nature	2
C	support	12.283	7.083	2.50824	1.95774	1	0	372	12	F	nature	3
C	support	14.833	24.45	2.69688	3.19663	0	0	391	12	M	super	4
C	support	8.3	11.283	2.11626	2.42333	0	0	472	15	F	nature	5
C	support	12.483	14.233	2.52439	2.65559	0	0	370	12	M	super	6
C	support	21.4	18.3	3.06339	2.9069	0	0	378	12	F	nature	8
C	support	3.383	5.8	1.21886	1.75786	0	0	438	14	M	super	9
C	support	13.933	10.25	2.63428	2.32728	0	1	417	13	F	nature	2
C	support	8.85	10.3	2.18042	2.33214	0	1	370	12	M	super	6
C	support	33.383	31.183	3.50806	3.43988	0	0	461	15	F	nature	11
C	support	32.35	36.183	3.47661	3.5886	1	1	404	13	F	super	4
C	support	9.833	7.367	2.28578	1.99697	0	0	375	12	F	nature	16
E	Continuity	10.533	9.683	2.355	2.27	0	0	418	13	M	nature	2
E	Continuity	14.383	9.3	2.666	2.23	0	0	418	13	F	nature	3
E	Continuity	16.483	15.683	2.802	2.753	2	1	393	12	M	super	4
E	Continuity	9.9	7.533	2.293	2.019	0	0	509	16	F	nature	5
E	Continuity	23.967	22.083	3.177	3.095	0	0	488	16	F	super	6
E	Continuity	17.883	27.167	2.884	3.302	1	0	419	13	F	nature	8
E	Continuity	5.583	6.883	1.72	1.929	1	0	513	16	M	super	9
E	Continuity	64.35	8.067	4.164	2.088	0	0	366	12	M	nature	11
E	Continuity	13.467	22.483	2.6	3.113	0	0	490	16	F	super	12
E	Continuity	6.167	0.9	1.819	-0.105	0	0	479	15	M	super	15
E	Continuity	31.85	10.317	3.461	2.334	0	1	499	16	F	nature	16
E	Continuity	40.617	23.4	3.704	3.153	0	0	516	16	M	super	1
E	Continuity	15.983	2.033	2.772	0.71	0	0	391	12	F	nature	2
E	Continuity	21.567	13.933	3.071	2.634	0	0	456	14	F	nature	3
E	Continuity	6.067	6.75	1.803	1.91	0	0	403	13	M	super	4
E	Continuity	9.333	12.633	2.234	2.536	0	0	428	14	M	nature	5
E	Continuity	21.6	12.9	3.073	2.557	1	0	450	14	F	super	6
E	Continuity	9.55	7.983	2.257	2.077	0	0	405	13	F	super	7
E	Continuity	36.15	25.083	3.588	3.222	0	0	451	14	F	nature	8
E	Continuity	30.217	28.9	3.408	3.364	0	0	486	15	F	super	9
E	Continuity	18.383	17.467	2.911	2.86	1	0	436	14	M	nature	10
E	Continuity	18.967	29.267	2.943	3.376	0	0	419	13	M	nature	11
E	Continuity	10.85	0.433	2.384	-0.836	0	0	444	14	M	nature	10
E	Continuity	23.05	26.15	3.138	3.264	0	0	374	12	F	super	7
C	Continuity	8.933	10.817	2.18979	2.38109	0	1	430	14	F	super	1
C	Continuity	23.95	20.833	3.17597	3.03655	0	0	460	15	M	nature	2
C	Continuity	14.35	17.833	2.66375	2.88107	0	0	478	15	F	super	4
C	Continuity	32.117	30.017	3.46938	3.40175	0	0	483	15	M	super	6
C	Continuity	17.183	17.7	2.84394	2.87356	2	0	513	16	F	super	1
C	Continuity	28.333	20.517	3.34404	3.02124	0	0	372	12	M	nature	2
C	Continuity	11.867	15.933	2.47373	2.76841	0	0	393	12	F	nature	3
C	Continuity	2.417	23.6	0.882389	3.16125	1	2	472	15	M	super	4
C	Continuity	15.667	38.55	2.75154	3.65196	0	0	397	13	M	nature	5
C	Continuity	6.067	10.133	1.80281	2.31583	0	0	378	12	M	nature	8
C	Continuity	9.8	10.7	2.28238	2.37024	0	0	509	16	F	super	9
C	Continuity	21.983	12.25	3.09028	2.50553	0	0	422	13	M	nature	10
C	Continuity	29.283	34.1	3.37702	3.5293	0	0	504	16	F	nature	11
C	Continuity	12.05	28.2	2.48906	3.33932	0	0	414	13	F	super	12
C	Continuity	9.417	2.65	2.24248	0.97456	0	0	372	12	F	nature	13
C	Continuity	13.783	13.017	2.62346	2.56623	0	0	421	13	F	super	14
C	Continuity	48.983	12.417	3.89148	2.51904	1	0	477	15	F	super	15
C	Continuity	11.883	13.083	2.47514	2.57134	0	0	504	16	F	nature	16
C	Continuity	9.867	24.667	2.28916	3.20545	0	0	503	16	M	super	1
C	Continuity	14.15	21.533	2.64971	3.0696	0	0	490	16	M	nature	2
C	Continuity	9.633	19.45	2.26523	2.96785	1	1	414	13	F	super	4
C	Continuity	14.283	18.483	2.65909	2.91687	0	0	430	14	F	super	6
C	Continuity	26.7	24.083	3.28466	3.18152	0	1	474	15	M	super	9
C	Continuity	37.667	11.217	3.62878	2.4174	0	1	508	16	F	nature	10
